# Supplementary material for: A Pilot Study of Klebsiella pneumoniae in Community-Acquired Pneumonia: Comparative Insights from Culture and Targeted Next-Generation Sequencing
Source: Diagnostics (Basel). 2026 Jan 4;16(1):154. doi: 10.3390/diagnostics16010154 (PMC12785909; doi:10.3390/diagnostics16010154)
Supplement: Supplementary file 1 [file diagnostics-16-00154-s001.zip]

Archive with 4 entries (3 files):
- diagnostics-3924963-supplementary/
- diagnostics-3924963-supplementary/Table S1 AMR profiles.xlsx
- diagnostics-3924963-supplementary/Table S2 ARGs.xlsx
- diagnostics-3924963-supplementary/Table S3 CAP Cases.xlsx
