# Supplementary material for: A Pilot Study of Klebsiella pneumoniae in Community-Acquired Pneumonia: Comparative Insights from Culture and Targeted Next-Generation Sequencing
Source: Diagnostics (Basel). 2026 Jan 4;16(1):154. doi: 10.3390/diagnostics16010154 (PMC12785909; doi:10.3390/diagnostics16010154)
Supplement: Supplementary file 1 [file diagnostics-16-00154-s001.zip › diagnostics-3924963-supplementary/Table S1 AMR profiles.xlsx]

## Sheet: AMR profiles
#	Sample ID	β-lactams	Fluoroquinolones	Aminoglycosides	Nitrofurans	Sulfonamides	Tetracyclines	AMPs	Resistance count	Resistance status	tNGS-identified ARGs in culture
1	5	R/S	S	S	S	S	S	S	1	AMR	macB
2	12	R/S	S	S	S	R (sul3)	S	S	2	AMR	macB, sul3
3	17	R/S	R	R/S	ND	S	S	S	3	MDR	macB
4	18	R/S	S	S	S	S	S	S	1	AMR	macB, mphE
5	22	R/S	S	S (aph(6)-Id)	S	S (sul3)	S	S	1	AMR	macB, aph(6)-Id, sul3
6	24	R/S	R	R (armA)	S	S (sul3)	S	S	3	MDR	macB, armA, catA1, mphE, sul3
7	39	R/S	R	R/S	R	R	S	S	5	XDR	macB, catA1
8	42	R/S	R	S	R	R	S	S	4	MDR	macB
9	46	R/S	R	R (aph(6)-Id)	R	R (sul3)	S	S	5	XDR	macB, aph(6)-Id, dfrA27, sul3
10	49	R/S	R/S	R/S	R	S	S	S	4	MDR	macB
11	51	R/S	R	R (aph(6)-Id)	R	R (sul3)	S	S	5	XDR	macB, aph(6)-Id, sul3
12	59	R/S	R	R (aph(6)-Id)	R	S (sul3)	R	ND	5	XDR	macB, aph(6)-Id, sul3
	Resistance count	12	8	7	6	5	1	0
	%R	1	0.667	0.583	0.545	0.417	0.083	0
	Note: Accession (CARD ARO ID), CARD Short Name, and Associated Antibiotic Class
1	macB ARO:3000535) - macrolide antibiotic
2	mphE (ARO:3003741) - macrolide antibiotic
3	sul3 (ARO:3000413) - sulfonamide antibiotic
4	aph(6)-Id (ARO:3002660) - aminoglycoside antibiotic
5	armA (ARO:3000858) - aminoglycoside antibiotic
6	catA1 (ARO:3002683) - phenicol antibiotic
7	dfrA27 (ARO:3004550) - diaminopyrimidine antibiotic
