# Supplementary material for: A Pilot Study of Klebsiella pneumoniae in Community-Acquired Pneumonia: Comparative Insights from Culture and Targeted Next-Generation Sequencing
Source: Diagnostics (Basel). 2026 Jan 4;16(1):154. doi: 10.3390/diagnostics16010154 (PMC12785909; doi:10.3390/diagnostics16010154)
Supplement: Supplementary file 1 [file diagnostics-16-00154-s001.zip › diagnostics-3924963-supplementary/Table S2 ARGs.xlsx]

## Sheet: ARGs
#	ID	Culture ARGs	No. of ARGs	Sputum ARGs	No. of ARGs
1	5	macB	1	cat-TC, cat(pC194), ermB, ermF, lnuC, mel, mef(E), cfxA, tet(M), tet(O), tet(Q), tet(W)	12
2	12	macB, sul3	2	macB, sul3, catQ, ermB, ermF, mel, mef(E), cfxA, penA, tet(B), tet(Q)	11
3	17	macB	1	macB, ermF, mef(E), mel, cfxA, tet(Q), tet(W)	7
4	18	macB, mphE	2	erm(A), erm(B), mel, mef(E), cfxA, pbp1A, mecA, tet(M), tet(Q), tet(W)	10
5	22	macB, aph(6)-Id, sul3	3	macB, aph(6)-Id, sul3, aadK, aph(3')-IIb, aphAI, aph(2'')-Ia, catA1, catQ, catB7, dfrA5, erm(A), ermB, ermF, lsaA, mel, mef(E), cfxA, qacA/B, tet(B), tet(M), tet(W), tet(Q), uppP	24
6	24	macB, armA, catA1, mphE, sul3	5	macB, armA, catA1, mphE, aphA-6, cat(pC194), dfrA5, eptA, ermB, ermF, lnuC, mel, mef(E), cfxA, qacA, qacB, tet(M), tet(O), tet(W), tet(Q)	20
7	39	macB, catA1	2	macB, catA1, lnuC, mef(E), mel, cfxA, penA, tet(M), tet(O)	9
8	42	macB	1	macB, ant(6)-Ia, aac(6')-Il, aph(3')-IIb, armA, eptA, uppP, ermB, ermF, mef(E), mphE, mel, cfxA, tet(M), tet(Q), tet(O)	16
9	46	macB, aph(6)-Id, dfrA27, sul3	4	aph(6)-Id, ant(6)-Ia, aac(6')-Il, aphAI, catQ, ermB, ermF, lnuC, mel, mef(E), mphE, cfxA, mecA, tet(M), tet(Q), tet(W)	16
10	49	macB	1	macB, aadK, aph(3')-IIb, armA, cat(pC194), catB7, eptA, uppP, ermB, ermF, lnuC, lsaA, mel, mef(E), mphE, cfxA, qacA, qacB, tet(B), tet(M), tet(O), tet(Q), tet(W)	23
11	51	macB, aph(6)-Id, sul3	3	ermB, lnuC, mel, mef(E), cfxA, mecA, tet(B), tet(M), tet(O), tet(Q), tet(W)	11
12	59	macB, aph(6)-Id, sul3	3	catQ, ermB, ermF, mel, mef(E), cfxA, tet(B), tet(M), tet(O), tet(Q), tet(W)	11
		Total ARGs	7	38
		Mean ARGs per sample	2.33	14.33
		Note: Accession (CARD ARO ID), CARD Short Name, and Associated Antibiotic Class. Matches between genotypic ARG classes and phenotypic resistance classes are highlighted in bold.
		1. Cephalosporin / β-lactam genes
	1	cfxA (ARO:3003001) – cephalosporin
	2	mecA (ARO:3000617) – penicillin β-lactam
	3	penA (ARO:3004832) – cephalosporin, penicillin β-lactam
	4	pbp1A (ARO:3003041) – penicillin β-lactam, cephalosporin
		2. Macrolide / MLS (macrolide–lincosamide–streptogramin)
	5	mef(E) (ARO:3000614) – macrolide antibiotic
	6	mel (ARO:3000616) – streptogramin antibiotic, macrolide antibiotic
	7	macB (ARO:3000535) – macrolide antibiotic
	8	mphE (ARO:3003741) – macrolide antibiotic
	9	ermB (ARO:3000375) – streptogramin antibiotic, lincosamide antibiotic, macrolide antibiotic
	10	ermF (ARO:3000498) – streptogramin antibiotic, lincosamide antibiotic, macrolide antibiotic
	11	erm(A) (ARO:3005099) – streptogramin antibiotic, lincosamide antibiotic, macrolide antibiotic
	12	lnuC (ARO:3002837) – lincosamide antibiotic
	13	lsaA (ARO:3000300) – streptogramin antibiotic, pleuromutilin antibiotic, lincosamide antibiotic
		3. Tetracycline resistance genes
	14	tet(Q) (ARO:3000191) – tetracycline antibiotic
	15	tet(M) (ARO:3000186) – tetracycline antibiotic
	16	tet(W) (ARO:3000194) – tetracycline antibiotic
	17	tet(O) (ARO:3000190) – tetracycline antibiotic
	18	tet(B) (ARO:3000166) – tetracycline antibiotic
		4. Aminoglycoside resistance genes
	19	armA (ARO:3000858) – aminoglycoside antibiotic
	20	aph(3')-IIb (ARO:3002645) – aminoglycoside antibiotic
	21	aac(6')-II (ARO:3004635) – aminoglycoside antibiotic
	22	aadK (ARO:3002627) – aminoglycoside antibiotic
	23	ant(6)-Ia (ARO:3002626) – aminoglycoside antibiotic
	24	aph(6)-Id (ARO:3002660) – aminoglycoside antibiotic
	25	aphAI (ARO:—) – aminoglycoside antibiotic (ARO not provided)
	26	aph(2'')-Ia (ARO:3002597) – aminoglycoside antibiotic
	27	aphA-6 (ARO:3002652) – aminoglycoside antibiotic
		5. Phenicol resistance genes
	28	catQ (ARO:3002687) – phenicol antibiotic
	29	cat(pC194) (ARO:—) – phenicol antibiotic (ARO not provided)
	30	catA1 (ARO:3002683) – phenicol antibiotic
	31	catB7 (ARO:3002679) – phenicol antibiotic
	32	cat-TC (ARO:3002671) – phenicol antibiotic
		6. Fluoroquinolone resistance genes
	33	qacA (ARO:3003046) – fluoroquinolone antibiotic
	34	qacB (ARO:3003047) – fluoroquinolone antibiotic
		7. Sulfonamide resistance
	35	sul3 (ARO:3000412) – sulfonamide antibiotic
		8. Peptide antibiotic resistance
	36	bacA (ARO:3002986) – peptide antibiotic
	37	eptA (ARO:3003576) – peptide antibiotic
		9. Diaminopyrimidine resistance
	38	dfrA5 (ARO:3002861) – diaminopyrimidine antibiotic
