# Supplementary material for: A Pilot Study of Klebsiella pneumoniae in Community-Acquired Pneumonia: Comparative Insights from Culture and Targeted Next-Generation Sequencing
Source: Diagnostics (Basel). 2026 Jan 4;16(1):154. doi: 10.3390/diagnostics16010154 (PMC12785909; doi:10.3390/diagnostics16010154)
Supplement: Supplementary file 1 [file diagnostics-16-00154-s001.zip › diagnostics-3924963-supplementary/Table S3 CAP Cases.xlsx]

## Sheet: CAP Cases
ID	Age/Sex	Diagnosis	Prior antibiotics/AMR DDM	Culture MALDI-TOF/tNGS (reads)	Sputum tNGS (reads)	Culture ARGs (reads)	Sputum ARGs (reads)	Key discordance
3	45/Male	CAP, Death	Levofloxacin/aminoglycosides (gentamicin), β-lactams (piperacillin, piperacillin-tazobactam, amoxicillin-clavulanate, aztreonam, cefotaxime), fluoroquinolones, and trimethoprim-sulfamethoxazole.	P. aeruginosa (19,969)	K. pneumoniae (51,718), A. baumannii (12,686), E. faecalis (653), S. pneumoniae (337), P. aeruginosa (73)	ant(6)-Ia (19,135), aph(3')-IIb (20,794), aph(3')-Ia (8,294), aph(6)-Id (14,721), and catB7 (6,451)	macB (8,544), mphE (1,426), uppP (965), armA (856), vanY (830), eptA (819), aadK (496), ermB (486), aph(2′)-Ia (406), ant(6)-Ia (233), aph(3')-IIb (174), lsaA (280), mef(E) (221), mel (87), catB7 (31), cfxA (17)	Loss of polymicrobial diversity, including K. pneumoniae and 13 sputum ARGs in culture; underestimated resistome.
32	60/Male	CAP, Death	Metronidazole, cefazolin, levofloxacin, meropenem, gentamicin/aminoglycosides (gentamicin, amikacin, tobramycin), colistin, β-lactams (piperacillin, piperacillin-tazobactam, ticarcillin-clavulanate, aztreonam, cefotaxime), fluoroquinolones, trimethoprim-sulfamethoxazole.	A. baumannii (645,296)	A. baumannii (55,081), K. pneumoniae (52,725)	uppP (59,962)	mphE (18,120), dfrA5 (16,188), armA (8,858), macB (7,845), erm(B) (6,934), aph(3′)-VIa (5,806), uppP (5,340), bleMBL (3,876), mef(E) (2,392), mel (2,285), tet(M) (1,888), catA1 (1,202), eptA (814), ant(6)-Ia (111), aph(3′)-IIb (109), cfxA (202)	Complete loss of K. pneumoniae and 15 sputum ARGs in culture; underestimated resistome.
5	81/Male	CAP, multiple myeloma, Discharged	NA/β-lactams (ampicillin, ampicillin-sulbactam).	K. pneumoniae (163,856)	S. pneumoniae (85,726), N. meningitidis (15,406)	macB (27,809)	mef(E) (31,411), mel (24,169), ermB (19,998), tet(M) (10,375), cat(pC194) (9,116), cat-TC (3,203), tet(O) (3,129), cfxA (2,082), ermF (1,601), tet(Q) (954), lnuC (742), tet(W) (227)	Loss of dominant sputum pathogens and ARGs; selective enrichment of K. pneumoniae.
18	67/Male	CAP, Chronic lymphocytic leukemia, Discharged	NA/ β-lactams (ampicillin, meropenem, imipenem).	K. pneumonia (94,429), P. aeruginosa (11,533)	K. pneumonia (19,054), P. aeruginosa (3,896), A. baumannii (777), E. coli (396), S. pneumoniae (122)	macB (56,432), mphE (37,522)	erm(A) (56), erm(B) (5,298), mel (5,526), mef(E) (7,119), cfxA (1,338), pbp1A (207), mecA (590), tet(M) (796), tet(Q) (463), tet(W) (406)	Culture showed unexpected enrichment of macB/mphE; mecA detected only in sputum.
46	36/Female	CAP, Discharged	Ceftriaxone/ aminoglycosides, β-lactams (piperacillin-tazobactam, ticarcillin-clavulanic acid, amoxicillin-clavulanic acid, ampicillin-sulbactam, aztreonam, cefuroxime, cefotaxime, ceftazidime, ampicillin, meropenem), sulfonamides, nitrofurans.	K. pneumonia (68,014)	S. pneumoniae (801), S. salivarius (162)	dfrA27 (13,090), sul3 (11,199), macB (10,459), aph(6)-Id (5.635)	mef(E) (642), mel (499), cfxA (176), aph(6)-Id (109), tet(M) (47), ant(6)-Ia (46), aac(6')-Il (42), ermF (38), tet(W) (36), aphAI (33), ermB (18), catQ (6), tet(Q) (4), lnuC (3), mphE (3), mecA (3)	Culture enriched K. pneumoniae ARGs absent in sputum (dfrA27, sul3, macB); mecA detected only in sputum.
51	64/Female	CAP, Discharged	Ceftriaxone/aminoglycosides, β-lactams (piperacillin-tazobactam, ticarcillin-clavulanic acid, amoxicillin-clavulanic acid, ampicillin-sulbactam, aztreonam, cefuroxime, cefotaxime, ceftazidime, ampicillin, meropenem, imipenem), fluoroquinolones, sulfonamides, nitrofurans.	K. pneumonia (81,575)	S. salivarius (405), S. pneumoniae (116), N. meningitidis (24)	macB (9,632), aph(6)-Id (4,205), sul3 (2,379)	cfxA (7,099), tet(M) (1,074), mef(E) (896), mel (722), tet(Q) (474), tet(W) (115), tet(O) (72), ermB (44), mecA (20), tet(B) (14), lnuC (13)	Culture enriched K. pneumoniae ARGs absent in sputum (macB, aph(6)-Id,
	Note: Bolded entries indicate ARGs or microorganisms detected in both culture and sputum. AMR DDM – antimicrobial resistance by Disk-diffusion method. R – resistance, S – susceptible, NA – not available.
